# Supplementary material for: Clinical and survival differences during separate COVID-19 surges: Investigating the impact of the Sars-CoV-2 alpha variant in critical care patients
Source: PLoS One. 2022 Jul 1;17(7):e0269244. doi: 10.1371/journal.pone.0269244 (PMC9249170; doi:10.1371/journal.pone.0269244)
Supplement: S1 Data — (XLSX) [file pone.0269244.s001.xlsx]

## Sheet: Sheet1
recordid	fio2	peep	rrexpspont	rrsetmand	rrmonitor	setvt	ppeak	vtinsp	vtexp	mode	ventilatortype	lengthofstaymin	isdeceased	transferredin1yes	referringhospital	initial_dimer	peak_dimer	age2	initial_dimer_n	peak_dimer_n
1	30	12		22	22	370	34	382	366	PRVC	Servo i	10855	1	0		3788	20000	61.1882	3788	20000
2	100	12	30	30	31	390	30	391	389	Continuous Mandatory Ventilation (CMV)	Draeger Evita XL	31084	0	0		4018	9627	66.1574	4018	9627
3	70	10			23		23	413	429	CMV-VC	Draeger V800	15720	0	0		1891	1891	70.7324	1891	1891
4	80	5		15	15	400	27	413	395	Continuous Mandatory Ventilation (CMV)	Draeger Evita XL	11053	1	0		20000	20000	71.1923	20000	20000
5	45	8	15	18	33	350	25	471	472	Synchronised Intermittent Mandatory Vent (SIMV)	Draeger Evita XL	9071	1	1	hillingdon	1744	16240	47.2005	1744	16240
6		10	42	19	42		30	391	367	Pressure Controlled Ventilation Plus(PCV+)	Draeger Evita XL	4020	0	0		655	12651	30.8364	655	12651
7	60				21				400	PSVpro		51032	0	0		2102	5505	63.6687	2102	5505
8	21		30		24				407	PS CPAP	Servo i	16043	0	0		519	4600	32.95	519	4600
9	60	8					30	391		Pressure Controlled Ventilation Plus(PCV+)	Draeger Evita Infinity V500	37195	0	0		9106	9106	63.5811	9106	9106
10	100			22	22					PRVC +/- Automode		48144	1	1	Ealing	20000	20000	60.6708	20000	20000
11	100	8		22	22		28	436	435	Pressure Controlled Ventilation Plus(PCV+)	Draeger Evita XL	17426	1	0		632	3211	55.2115	632	3211
12	45	10		26	26	450	33	485		Pressure Control Ventilation Volume Guaranteed		35756	0	1	NWP	6309	11266	67.0253	6309	11266
13	56	6	0		15	420	13	27	499	PRVC +/- Automode	Servo i	2445	1	0				82.8008
14	85	10		28	28		30	429	421	Pressure Controlled Ventilation Plus(PCV+)	Draeger Evita XL	26118	1	0		1091	20000	67.2635	1091	20000
15					29					Spontaneous Breathing	Self Ventilating	1588	0	0		4514	12681	33.6454	4514	12681
16	72		0	25		500			508	Volume Control		70456	0	1	NWP	2968	10080	56	2968	10080
17	100	8	0	18	18		30	669	672	Pressure Controlled Ventilation Plus(PCV+)	Draeger Evita XL	2800	0	0		850	20000	52.9993	850	20000
18	50	10		22	22		34	465	464	Pressure Controlled Ventilation Plus(PCV+)	Servo i	44432	0	1	hillingdon	7755	7896	62.7269	7755	7896
19	63		0	26	26				438	Pressure Control Ventilation Volume Guaranteed	Anaesthetic Machine	22821	0	1	Ealing	1964	5400	54.4449	1964	5400
20	60	12	0	18	18	450	28	462	446	PRVC +/- Automode	Servo i	55074	1	1	Ealing	6248	13895	61.4538	6248	13895
21	100	8	18	18			28	456	476	PCV-VG	Anaesthetic Machine	20084	1	0		15757	20000	69.9028	15757	20000
22	85	10	32		29		28	480	694	NIV CPAP	Optiflow	75903	0	0		9406	9406	75.6578	9406	9406
23	100	7		20	22		37	213	211	Pressure Controlled Ventilation Plus(PCV+)	Draeger Evita XL	4698	0	0		20000	20000	61.0322	20000	20000
24	40	10		22	22	470	29	470	471	PRVC	Servo i	52756	0	1	Ealing	7323	11238	72.3285	7323	11238
25	55	10			28	350	36	343	343	Continuous Mandatory Ventilation (CMV)		22062	1	0		906	4197	67.0007	906	4197
26	60	11		22	22		35	350	375	Pressure Controlled Ventilation Plus(PCV+)		39938	0	1	hillingdon	15754	15754	40.8323	15754	15754
27	75		10	18	28	320				Continuous Mandatory Ventilation (CMV)	Draeger Evita XL	58778	0	0		749	4162	62.4422	749	4162
28	80	10		20	20	450	27	438		PCV-VG		43183	0	1	hillingdon	527	3621	46.9158	527	3621
29	80	10		18	18	500	39	492	501	Continuous Mandatory Ventilation (CMV)	Draeger Evita XL	8716	0	0		1879	13544	39.5702	1879	13544
30		10	0	24			27	381		PRVC +/- Automode	Servo i	53811	0	1	hillingdon	20000	20000	65.1992	20000	20000
31	65	14	0	24	24		32	432	450	PC +/- Automode		48309	0	1	hillingdon	8996	16753	66.7488	8996	16753
32	80		25	24	25				391	PRVC +/- Automode		28537	0	0		1127	16329	51.8357	1127	16329
33					30					Sweddish Nose		7509	0	1	chelsea	7783	20000	48.3942	7783	20000
34	45	8		25	25		29	372		PCV	Datex-Ohmeda	18935	1	1	NWP	8164	20000	54.4997	8164	20000
35	100	12		16	17		31	424	396	Pressure Controlled Ventilation Plus(PCV+)	Draeger Evita XL	35854	0	0		20000	20000	55.7317	20000	20000
36	100		18	18	21				679	Pressure Controlled Ventilation Plus(PCV+)	Draeger Evita Infinity V500	18402	0	0		20000	20000	57.5633	20000	20000
37	50	8	0	18	18	600	27	608	608	Continuous Mandatory Ventilation (CMV)	Anaesthetic Machine	11121	1	0		807	3078	58.3792	807	3078
38	80	14		22	22	480	32	477	475	PRVC +/- Automode	Servo i	6107	1	1	Ealing	12272	12272	56.4298	12272	12272
39	100	8					33	369	370	Pressure Controlled Ventilation Plus(PCV+)		14091	0	0		20000	20000	66.6749	20000	20000
40	32				26					Spontaneous Breathing	Self Ventilating	27553	0	0		871	8817	56.6516	871	8817
41	55	10	0	28	28		32	423		PCV+ Vol	Anaesthetic Machine	89703	0	1	hillingdon	554	5500	64.2355	554	5500
42	70	8		28	28		39	416	423	Continuous Mandatory Ventilation (CMV)	Draeger Evita Infinity V500	108997	0	0		1683	4357	63.9671	1683	4357
43	46		0	24	24				428	Pressure Controlled Ventilation Plus(PCV+)	Anaesthetic Machine	13090	1	1	hillingdon	716	14507	66.2861	716	14507
44	60	12	0	22	22	500	30	505	507	PRVC +/- Automode	Servo i	60867	1	1	NWP	6093	10066	47.2444	6093	10066
45		8			26		31	416		PCV-VG	Datex-Ohmeda	17893	0	1	chelsea	19084	20000	61.7933	19084	20000
46		12	30	30	30	550	36	489	489	PCV-VG	Datex-Ohmeda	60929	0	0		944	20000	60.8843	944	20000
47	80	13	0	20	22		31	413	408	PRVC +/- Automode		74589	0	1	NWP	2262	6600	37.577	2262	6600
48	100	12		23	23	470	42	497	468	Synchronised Intermittent Mandatory Vent (SIMV)	Draeger Evita XL	15257	1	0		20000	20000	54.6721	20000	20000
49	70	10	25	25	19		25	357	354	Pressure Controlled Ventilation Plus(PCV+)	Draeger Evita Infinity V500	2393	0	0		1479	20000	61.4401	1479	20000
50	55		0	28	28				452	Continuous Mandatory Ventilation (CMV)		22016	1	0		20000	20000	52.2519	20000	20000
51	80	10	10		21		19	242	205	PRVC +/- Automode		21671	0	1	Ealing	1433	19229	39.3265	1433	19229
52	40		17		18				425	PS CPAP	Servo i	20532	0	0		1616	16692	64.1259	1616	16692
53	100	12	18	18	18	500	35	443		PCV/VG	Aisys	7085	1	0		651	3694	63.5948	651	3694
54	60	10	0	18			25	495	475	Pressure Controlled Ventilation Plus(PCV+)	Draeger Evita XL	15829	0	0		697	3250	49.5359	697	3250
55	35	8	19		19		24	752		PSV/pro	Anaesthetic Machine	44637	0	0		3550	13371	52.4463	3550	13371
56	70	10	0	28	28	325	33	340	340	PCV-VG	anesthetist ventilator	86487	0	0		1884	20000	57.5058	1884	20000
57	70	12	26	26	26		26	429	404	Pressure Controlled Ventilation Plus(PCV+)	Draeger Evita XL	11890	1	0		708	20000	69.7659	708	20000
58	100	8		24	24		27	422	450	Pressure Controlled Ventilation Plus(PCV+)	Draeger Evita XL	20214	1	0		Not taken for 1/52	8886	79.8248		8886
59	100	10		18			43	365	383	Pressure Controlled Ventilation Plus(PCV+)		14321	0	0		1807	20000	46.36	1807	20000
60	100	10	24	24	24		35	447	500	PCV VG	DATEX-OHMENDA	9966	0	0		20000	20000	57.7906	20000	20000
61	35	5	13		16		7	409	440	Pressure Support (CPAP & PS)	Draeger Evita XL	5240	0	0				78.3491
62	45	6	0	24	24		33	433	430	PCV	Anaesthetic Machine	26566	1	0		3875	7000	62.0835	3875	7000
63	70	12		24	24		34	465	465	PCV-VG	Anaesthetic Machine	50885	0	1	NWP	3559	13022	56.5038	3559	13022
64	80		22	22	22	475			475	PRVC +/- Automode		30576	1	0		5920	20000	60.5448	5920	20000
65	90	10	0	20	20		32	411	409	Pressure Controlled Ventilation Plus(PCV+)	Draeger Evita XL	35138	0	0		2539	20000	51.0801	2539	20000
66	100		0	16	16				500	Pcv-vg	Aisys	26284	1	0		3409	15841	56.0219	3409	15841
67	50	10		24	24		24	460		PCV	Anaesthetic Machine	40776	0	1	NWP	3181	3447	68.8049	3181	3447
68	40	10		22	22	400	31	396		Pressure Control Ventilation Volume Guaranteed	datex	8635	0	0		1694	1694	64.9993	1694	1694
69	45		0	22	22				432	PRVC +/- Automode	Servo i	29091	1	1	NWP	1029	14000	49.4401	1029	14000
70	70			28	28					PCVVG		158575	0	1	chelsea	18775	18775	54.3929	18775	18775
71	35		6	20	26				640	PSV/Pro	anesthetist ventilator	13037	0	0		2951	8720	48.0274	2951	8720
72	35	8	0	22	22		34	566	570	Pressure Controlled Ventilation Plus(PCV+)	Draeger Evita XL	38	0	0		1624	3990	66.6037	1624	3990
73	80	10	29		29	450	29	437		PCV-VG	DATEX OHMENDA	15143	1	0		8023	20000	61.6345	8023	20000
74	28	7	1	27	28		28	385	385	Continuous Mandatory Ventilation (CMV)	Draeger Evita XL	30431	1	0		7134	20000	71.039	7134	20000
75		5			19		15	390		SIMV PC + PS		32424	0	0		20000	20000	73.0459	20000	20000
76	100	8	14	14	14		15	449	494	Continuous Mandatory Ventilation (CMV)	Draeger Evita Infinity V500	8174	1	0		3522	20000	68.8378	3522	20000
77	50	10		24	15		27	503		Pressure Controlled Ventilation Plus(PCV+)	DATEX oHMEDA	54712	0	1	NWP	6155	10522	57.6372	6155	10522
78	40	12	0	16	16		30	436	476	Pressure Controlled Ventilation Plus(PCV+)	Draeger Evita Infinity V500	54116	0	0		2639	20000	71.3265	2639	20000
79	90	10		16	16		27	454	500	Pressure Control Ventilation + Assist (PCV+Assist)	Datex- Ohmeda	4307	1	0		20000	20000	67.6304	20000	20000
80	81	7	0	25	20		46	379	375	Continuous Mandatory Ventilation (CMV)		6772	0	0		1149	3762	44.9144	1149	3762
81	50		0	22	21	450			439	PRVC	Servo i	73500	0	1	Ealing	4858	20000	59.833	4858	20000
82	80		0	25					375	Continuous Mandatory Ventilation (CMV)	Draeger Evita XL	9938	0	1	Ealing	20000	20000	41.0021	20000	20000
83	45	7	12		12		16	453		PS CPAP	Anaesthetic Machine	24450	0	1	WMH	3405	7840	52.4189	3405	7840
84	30	7		20	20	420	15	517		SIMV PRVC + PS		25354	0	1	WMH	2130	5094	41.0431	2130	5094
85	100		10	30	30				221	Pressure Controlled Ventilation Plus(PCV+)	Draeger Evita Infinity V500	19178	1	0		3783	18221	60.9336	3783	18221
86	100	10		18	18		17	575	638	Pressure Controlled Ventilation Plus(PCV+)	Draeger Evita XL	10313	1	0		20000	20000	59.8056	20000	20000
87	100	6	28	28	28		31	543	460	Pressure Controlled Ventilation Plus(PCV+)	Draeger Evita XL	54807	0	0		20000	20000	57.2402	20000	20000
88	35	8	10		13	500	17	631	631	PRVC	Servo i	2308	0	0		2143	20000	60.731	2143	20000
89	100	11					32	293		SV 100% RE-BREATHING BAG		18172	1	0		13500	20000	63.6304	13500	20000
90	60	10	0	24	24		35	426	418	PRVC +/- Automode	Servo i	12911	0	1	Ealing	20000	20000	56.3368	20000	20000
91	70	12		20	18	450	36	445	460	Continuous Mandatory Ventilation (CMV)	Draeger Evita XL	33139	1	0		20000	20000	61.5825	20000	20000
92	70		0	22	22				496	PRVC +/- Automode	Servo i	20602	0	1	NWP	2270	19157	52.0767	2270	19157
93	90	10		24	24	400	41	358		PC-VG		37585	0	0		3262	2381	59.0828	3262	2381
94	100	10	0	20	20		26	402	384	Pressure Controlled Ventilation Plus(PCV+)	Draeger Evita Infinity V500	12950	1	0		2033	2033	59.7837	2033	2033
95	100	10	0	20	20	480	29	483	481	Continuous Mandatory Ventilation (CMV)	Draeger Evita XL	71638	0	0		20000	20000	54.319	20000	20000
96	90		24	24	24				500	PRVC +/- Automode	Servo i	6494	0	1	NWP	4148	4500	47.937	4148	4500
97	100	8	0	22	21		10	387	387	Pressure Controlled Ventilation Plus(PCV+)	Draeger Evita Infinity V500	24907	1	0		609	20000	68	609	20000
98	100	10	33	14	33		31	634	585	Pressure Controlled Ventilation Plus(PCV+)	Draeger Evita XL	77298	0	0		3572	20000	64.4326	3572	20000
99	50	10	0	18	18	400	27	390	401	Continuous Mandatory Ventilation (CMV)	Draeger Evita Infinity V500	7662	0	0		20000	20000	50.0068	20000	20000
100	65	8	0	25	25		25	364	370	Pressure Controlled Ventilation Plus(PCV+)	Anaesthetic Machine	53045	1	0		2141	9284	66.2423	2141	9284
101	55		0	26	26				428	PCV-VG	anesthetist ventilation	24426	1	1	NWP	2273	9037	54.8145	2273	9037
102	61	10	2		17		21	477	444	PRVC +/- Automode	Servo i	17250	0	1	hillingdon	14931	4304	51.499	14931	4304
103	45	8		24	27	425	33	448	448	PCV - VG	Anaesthetic Machine	9966	0	1	NWP	20000	20000	60.8569	20000	20000
104	28	6	11				21	420		Spontaneous Breathing		37479	0	1	NWP	10149	10149	74.6694	10149	10149
105	75		10	26	30				480	Continuous Mandatory Ventilation (CMV)	Draeger Evita XL	12119	1	0		3119	20000	61.7057	3119	20000
106	75	9	0		20		33	478		Pressure Controlled Ventilation Plus(PCV+)	Draeger Evita XL	23773	0	0		3421	20000	48.2272	3421	20000
107	49	12	0		25		30	506	507	PRVC	Servo i	13653	1	0		674	20000	67.3593	674	20000
108	100	10	20		20		27	348	340	Pressure Controlled Ventilation Plus(PCV+)		17286	1	0		818	20000	51.0253	818	20000
109	60	12	0	20	20		32	506	505	PRVC +/- Automode	Servo i	30159	1	1	Ealing	19498	19498	54.987	19498	19498
110	28	5	18		17		11	424	432	Pressure Support (CPAP & PS)	Servo i	18383	0	0		3230	20000	78.4449	3230	20000
111	80	8	18	18	18		29	493	333	Pressure Controlled Ventilation Plus(PCV+)	Draeger Evita Infinity V500	17345	1	0		1542	20000	71.1184	1542	20000
112	60	10	22		22		23	458	449	PRVC +/- Automode	Servo i	18777	1	1	WMH	6794	18198	60.8679	6794	18198
113	45	10	0	26	26	400	35	378	378	VCV	Anaesthetic Machine	36591	0	1	NWP	4807	9216	61.4155	4807	9216
114	60		27		29				598	psporo	Datex ohmeda	67692	0	0		882	20000	65.4127	882	20000
115	45		32	32	32				440	<Enter Other>CMV	Draeger Evita XL	26311	1	0		2038	20000	46.2587	2038	20000
116	60	10	20	7	32		35	390	447	Synchronised Intermittent Mandatory Vent (SIMV)	Anaesthetic Machine	22073	0	0		1559	20000	46.4394	1559	20000
117	60	12	0	22	22	500	30	490	485	PRVC +/- Automode		32592	0	1	WMH	2124	8374	51.6578	2124	8374
118	80	10	0	20	20		16	474	474	PVC VG	Anaes machine	28831	1	0		836	20000	51.7728	836	20000
119	80	6		20	20		22	502	496	PRVC +/- Automode	Servo i	20623	0	0		1999	9504	78.1109	1999	9504
120	60	14	16	24	20		31	524	471	PRVC +/- Automode	Servo i	17843	0	1	Ealing	2503	5325	53.2731	2503	5325
121	50		0	20	20					Pressure Controlled Ventilation Plus(PCV+)	Draeger Evita XL	52558	0	0		10494	20000	56.4517	10494	20000
122	70		0	30	30				360	PRVC +/- Automode	Servo i	23985	1	1	Ealing	5873	8582	69.7029	5873	8582
123	100			22	22				452	Continuous Mandatory Ventilation (CMV)	Draeger Evita XL	15623	0	0		3184	5110	51.2115	3184	5110
124	75	14	0	26	26		35	365	361	PRVC +/- Automode	Servo i	5094	1	1	NWP	4036	11139	59.5236	4036	11139
125	90	10	0	20	18		35	601	601	Pressure Controlled Ventilation Plus(PCV+)	Draeger Evita XL	27560	0	0		2700	20000	60.3614	2700	20000
126	60	10	0	20	20		25	473	460	PRVC +/- Automode	Servo i	27176	1	1	NWP	20000	20000	76.3997	20000	20000
127	55		21		20				609	PS CPAP	Servo i	25080	0	0		1045	19132	58.3217	1045	19132
128	80	10		22	22		28	547	550	Pressure Controlled Ventilation Plus(PCV+)	Draeger Evita XL	1869	0	0		3485	11011	58.4969	3485	11011
129	50	10		26	26	500	27	510	503	PRVC +/- Automode		4868	1	1	NWP	9188	9833	66.8912	9188	9833
130	40	8	2	20	22		34	214		SIMV VC + PS	Anaesthetic Machine	46150	0	1	hillingdon	4892	12743	67.2252	4892	12743
131	90	12		28	28	400	31	426	406	PRVC	Servo i	4613	1	1	NWP	15537	15537	66.1437	15537	15537
132	100	10	0	20	20	500	27	515	505	PRVC +/- Automode	Servo i	21276	0	1	NWP	5472	7967	57.8289	5472	7967
133	100	10	0	20	20		28	487	455	Pressure Controlled Ventilation Plus(PCV+)		5742	1	0		7236	8485	61.7577	7236	8485
134	100	10		14	14		28	340	425	PCV-VG	Datex-Ohmeda	5896	0	0		20000	20000	46.3819	20000	20000
135		12			18		27	491		PRVC +/- Automode	Servo i	22840	0	0		466	5210	45.9767	466	5210
136	100	9	0		17		28	489	469	PRVC +/- Automode		50144	0	1	chelsea	10703	12064	66.8391	10703	12064
137	85		0	28	28				425	PCV-VG	Anaesthetic Machine	15629	1	0		9790	20000	64.7337	9790	20000
138	50		22	18	25	400			425	PRVC	Servo i	82210	0	1	NWP	9241	9241	45.8316	9241	9241
139	85	12			20		30	462		Pressure Controlled Ventilation Plus(PCV+)		1834	0	0		2983	3092	39.488	2983	3092
140	65	12	0	18			26	414	404	PRVC	Servo i	16025	0	0		601	2248	42.6064	601	2248
141	40	12		20	21		31	596	429	Pressure Controlled Ventilation Plus(PCV+)	Draeger Evita XL	50025	0	1	hillingdon	1022	9545	35.1567	1022	9545
142	40	10		20	20	350	30	326	362	PRVC +/- Automode	Servo i	33938	0	1	hillingdon	6030	11785	63.0144	6030	11785
143	85	10		30	30		35	433	422	Pressure Controlled Ventilation Plus(PCV+)	Draeger Evita Infinity V500	24291	1	0		2789	4653	57.0732	2789	4653
144	60	6		18	18		28	552	499	Pressure Controlled Ventilation Plus(PCV+)	Draeger Evita XL	6195	0	0		20000	20000	55.154	20000	20000
145	100	8	0	18	18		22	433	422	Pressure Controlled Ventilation Plus(PCV+)	Draeger Evita XL	45009	0	0		836	20000	52.1725	836	20000
146	65			15	15				500	PCV-VG	ANAESTHETIC VENT	22244	1	0		3572	7854	58.3765	3572	7854
147	80	10	0	18	18	500	35	510	500	PCV-VG	Anaesthetic Machine	15727	0	0		2460	15990	64.3066	2460	15990
148	55	10		21	18	475	35	467	467	PCV-VG	Datex Ohmeda	2768	0	0		6987	20000	64.5394	6987	20000
149	100	8	0	16	16	550	29	506		PCV-VG	Anaesthetic Machine	30097	0	0		1162	3928	60.0602	1162	3928
150	55				15					PRVC +/- Automode		1264	0	1	Ealing	1200	10425	65.8453	1200	10425
151	80	8		16	16	420	22	408	419	Continuous Mandatory Ventilation (CMV)	Draeger Evita XL	49501	0	0		1774	20000	54.4586	1774	20000
152	25	8	0	18	18		28	526	518	Pressure Controlled Ventilation Plus(PCV+)	Draeger Evita XL	6957	0	0		1002	2812	35.7536	1002	2812
153	55		0	29	29				395	Continuous Mandatory Ventilation (CMV)	Draeger Evita XL	40200	1	0		2687	20000	74.2533	2687	20000
154	61	8		30	30	300	32	299	295	Continuous Mandatory Ventilation (CMV)	Draeger Evita XL	23127	1	0		20000	20000	75.7153	20000	20000
155	60	8	0	20	20		22	498	512	Pressure Controlled Ventilation Plus(PCV+)	Draeger Evita XL	58127	0	0			2524	74.8391		2524
156	70	6		30	30	300	34	312	325	Pressure Control Ventilation Volume Guaranteed	Anaesthetic Machine	26015	1	0		4180	8803	69.7029	4180	8803
157	100	10	0	20	20	460	31	482	520	Continuous Mandatory Ventilation (CMV)	Draeger Evita XL	22489	0	0		1620	8389	80.0548	1620	8389
158	80	7	0	16	16		25	510	489	Pressure Controlled Ventilation Plus(PCV+)	Draeger Evita XL	6243	0	0		778	20000	74.6229	778	20000
159	40	8	26		26		33	421		PS CPAP	Draeger Evita XL	57756	0	0		20000	20000	58.1273	20000	20000
160	90	10		14	14		30	519	519	Pressure Controlled Ventilation Plus(PCV+)	Datex-Ohmeda	31378	0	0		3490	20000	60.1697	3490	20000
161	41	12	0	18	18		23	442	382	Pressure Controlled Ventilation Plus(PCV+)	Draeger Evita XL	13224	0	1	hillingdon	1854	20000	52	1854	20000
162	85	10		15	20		24	518	558	PC-BiPAP	Draeger Evita XL	60356	0	0		704	3187	48.7529	704	3187
163	55	10	0	24	24		27	654	461	Pressure Controlled Ventilation Plus(PCV+)	Draeger Evita XL	44360	1	0		847	7995	61.6619	847	7995
164	100	5		14	14		21	455	450	PRVC +/- Automode	Servo i	11995	1	0		4756	6674	70.6256	4756	6674
165	60	10		28	28		32	355		Pressure Controlled Ventilation Plus(PCV+)	Anaesthetic Machine	120824	0	1	NWP	3533	4251	51.0554	3533	4251
166	61	10			22	350	28	437	439	PRVC +/- Automode	Servo i	8567	1	0		2360	20000	62.3682	2360	20000
167	50	10			22		20	281		PRVC +/- Automode		27425	0	1	NWP	2208	3498	57.1718	2208	3498
168	100	15		26	26	460	28	456	456	Continuous Mandatory Ventilation (CMV)	Draeger Evita XL	11712	0	1	NWP	20000	20000	67.0199	20000	20000
169	80	12	18	18	16		25	650	523	PRVC +/- Automode	Servo i	43954	1	1	hillingdon	4197	14113	60.2519	4197	14113
170	90	12	0	16	16		28	399	448	SIMV-PCV	Datex-Ohmeda	11577	0	0		20000	20000	64.5065	20000	20000
171	90		24	20					550	Pressure Controlled Ventilation Plus(PCV+)	DATEX OMHEDA	20257	1	0		1058	20000	64.5311	1058	20000
172	93	8			16		25	421		Pressure Controlled Ventilation Plus(PCV+)	Anaesthetic Machine	9026	0	0		1548	7060	49.1636	1548	7060
173	50			18	18	375				PC+VG	DATEX OHMEDA	19932	1	1	NWP	961	2564	65.5359	961	2564
174	60	10	0	20	20		24	411	396	VC +/- Automode	Servo i	47272	0	1	NWP	789	6500	67.2005	789	6500
175	60	5	15		16		7	878	826	PS CPAP	Draeger Evita Infinity V500	18621	1	0		1627	3745	62.5216	1627	3745
176	80	8	16	16	16	450	28	492	498	PRVC +/- Automode	Servo i	40836	1	0		2657	6742	49.0021	2657	6742
177	80	12	0	20	20	400	45	396	396	VC-SIMV	Aeonmed VG70	4033	0	0		15416	15416	52.0164	15416	15416
178	65	8		20			28	800	763				0	0		1019	1392	56.5886	1019	1392
179	65	10		24			30	466	456	PC-BIPAP		16605	1	0		6492	12506	57.2101	6492	12506
180	85	8		17	17		31	289	290	PC BIPAP	Draeger V800	49348	0	0		1449	1651	61.9274	1449	1651
181	85	8	7	22	18	480	23	484	474	Continuous Mandatory Ventilation (CMV)	Draeger V800	45092	0	0		1250	3808	62.7871	1250	3808
182	100	14		28	28		32	281	265	Pressure Control Ventilation + Assist (PCV+Assist)	Draeger Evita Infinity V500	52375	0	0		8669	8669	61.2841	8669	8669
183	50	12		25	25	350	30	357	371	VC-CMV	Draeger V800	6864	0	0		4481	19020	69.0486	4481	19020
184	85	8	27		27		9	650	1626	Continuous Positive Airway Pressure (CPAP)	Draeger Evita XL	11501	0	0		4588	7584	55.8248	4588	7584
185	60	10	26	20	26		23	532	500	PRVC	Servo i	74740	0	0		20000	20000	50.026	20000	20000
186	100	10		20	20	440	23	522		PC-CMV	Draeger Evita XL	1791	1	0		3536	3536	80.1725	3536	3536
187	100	12	20	20	20		16	355		PCV+		14989	0	0		761	17871	69.3689	761	17871
188	100	6	0		11		27	500	472	APRV	Draeger Evita Infinity V500	5107	0	0		1881	20000	67.0856	1881	20000
189	100	14		24	24		33	418	398	CMV	Draeger Evita XL	22	0	0		20000	20000	76.0082	20000	20000
190	100	8	34		31		18	656	992	NIV CPAP	Draeger Evita XL	28344	0	0		1836	9502	69.1828	1836	9502
191	90	14			22		27	504		Spontaneous Breathing	Optiflow	38413	0	0		2605	20000	53.4894	2605	20000
192	60	10	25		25	400	17	441	409	SIMV PRVC + PS	Servo i	80289	0	1	hillingdon	503	3207	60	503	3207
193	100	16	0	30	30	450	44	473		VC-CMV		139	0	0		2863	3034	60.3723	2863	3034
194	90	12	0	18	18		28	560	580	Pressure Controlled Ventilation Plus(PCV+)	Draeger Evita XL	24423	0	0		1178	1354	53.2266	1178	1354
195	60	10		22			29	357		PC-CMV	Hamilton G5	9760	0	1	hillingdon	1763	5124	69.922	1763	5124
196	80			32	32				412				0	0		1504	4847	73.462	1504	4847
197	69	5	22		22		24	566	521	CMV	Draeger Evita XL	2949	0	0		1728	20000	56.2491	1728	20000
198		14			20		30	563		PRVC	Draeger V800	6377	0	0		20000	20000	75.9754	20000	20000
199	85	14	0	30	30		31	422		--------------------Invasive Ventilation------------------------		9418	0	0		5529	20000	75.6331	5529	20000
200	80	12		30	30	450	36	456	455	PRVC	Servo i	11179	0	1	NWP	20000	20000	45.8453	20000	20000
201	35	8	18	18	18	360	20	366	354	PRVC	Servo i	22432	0	1		629	2166	40.219	629	2166
202	75	8		16			21	489	400				1	0		3820	17583	63.5455	3820	17583
203	75	7	43				17	430	550	NIV CPAP	Draeger Evita XL	9756	0	0		1710	20000	50.3135	1710	20000
204		6	45		38		19	229	629	NIV PS	Optiflow	2562	0	0		707	7693	75.9671	707	7693
205	60	10	0	24	24		31	320	346	VC-CMV	Draeger V800	47310	0	1	Ealing	2430	14421	67.5866	2430	14421
206	100	10		17			26	426	423				1	0		20000	20000	56.0246	20000	20000
207	90	10			24		33	520	520	PRVC		25184	0	0		1621	20000	52.3942	1621	20000
208	90	12	0	20	20	400	30	295	335	CMV	Draeger V800	4994	0	0		2135	11415	56.9719	2135	11415
209	100	8		18			32	437	434	PCV+	Draeger Evita XL	3732	0	0		486	20000	52.9144	486	20000
210	75	8	26		26		12	503		Spontaneous Breathing	Draeger Evita Infinity V500	23602	0	0		10989	20000	49.243	10989	20000
211	100	12	0		16	375	35	386	375	VC-AC	GE R860 Carescape	4453	0	0		979	2112	32.6133	979	2112
212	80	10		24			14	410	437				1	0		1214	1214	71.6906	1214	1214
213	70	10	0	18	18		25	559	546	SIMV VC + PS	Servo i	17221	1	0		996	10132	61.9767	996	10132
214	100	10			26		38	360	372			15148	0	0		7122	18369	69.9877	7122	18369
215	100	18	0	20	20	330	34	335	329	Continuous Mandatory Ventilation (CMV)	Draeger Evita XL	138321	0	0		1279	4000	55.0472	1279	4000
216	97	10	20		20		32	364	366	CMV	Draeger Evita XL	20478	0	0		11132	11132	74.3272	11132	11132
217	85	10		16	16		27	401	597			122400	1	0		12625	15278	49.0294	12625	15278
218	80	15		22	22	450	27	470	460	SIMV	Draeger Evita XL	7200	0	0		1070	2150	52.7392	1070	2150
219	100	10	20		22		18	172	603	NIV BiPAP		2710	0	0		1362	5047	70.0178	1362	5047
220	60	20	20	20	20	350	25	338	379	VC-CMV	Draeger Evita XL	1890	0	0		15462	15462	64.1944	15462	15462
221	70			16	16	420			427	Continuous Mandatory Ventilation (CMV)	Draeger V800	59705	1	0		622	8709	47.5373	622	8709
222	65	12		26	26	380	33	379	381	CMV	Draeger Evita XL	6918	0	1	Ealing	50631	12211	73.0623	50631	12211
223	100	10		18	10		27	450	452	Pressure Controlled Ventilation Plus(PCV+)	Draeger Evita XL	1615	1	0		20000	20000	72.3395	20000	20000
224	50	8		22	22		22	463	464	PC-BiPAP	Draeger Evita XL	4661	0	0		3130	4359	49.3415	3130	4359
225	50	7			25		11	620	939	NIV CPAP	Draeger Evita XL	17184	0	0		20000	20000	71.8795	20000	20000
226	50	12	25	24	25		29	439	471	PC-BiPAP	Draeger Evita Infinity V500	21099	0	0		1744	4707	48.8597	1744	4707
227	75	12	0	22	22		36	517	510	Pressure Controlled Ventilation Plus(PCV+)		18156	0	0		653	5674	59.7755	653	5674
228	100	8	20	20	20	470	28	481	469	PRVC +/- Automode	Servo i	69463	0	0		1536	20000	62.1766	1536	20000
229	80	12	0	25	25	500	30	422	467	SIMV VC + PS		55126	0	1	NWP	2430	16073	52.8405	2430	16073
230	85	12	27	27	27		35	422	392	PRVC +/- Automode		31406	0	1	NWP	4157	8736	53.3552	4157	8736
231	70		25	25	25	500			497			6364	1	0		1930	2861	61.7303	1930	2861
232		6			23	360	28	345	360	PC-SIMV	Servo i	6815	0	1	NWP	20000	20000	77.681	20000	20000
233	65	5		17	17		31	754	380	Pressure Controlled Ventilation Plus(PCV+)	Draeger Evita XL	7342	0	0		2160	9898	68.731	2160	9898
234	80				20	480			513	VC-CMV	Draeger V800	43041	1	0		1081	5599	70.204	1081	5599
235	55	10	18		18		25	389	403	Pressure Controlled Ventilation Plus(PCV+)	Draeger Evita XL	5376	0	0		810	3234	61.7741	810	3234
236	50	5	29		28		11	323	621	CPAP & PS	Draeger Evita XL	16037	0	0		2986	14724	59.5127	2986	14724
237	100	5			18		16	603	603	CPAP & PS	Draeger Evita XL	8375	0	0		645	645	48.8186	645	645
238	50	10		20	20		28	588	502	PC-BiPAP	Draeger Evita XL	2157	0	1	NWP	6562	6562	57.6318	6562	6562
239	100	12		30			22	250	253				0	0		20000	20000	45.807	20000	20000
240	80	8	16	16	16		21	469	439	PRVC +/- Automode	Servo i	13350	0	0		4429	4429	81.5962	4429	4429
241	21	8	14	14	14		25	504	510	Pressure Controlled Ventilation Plus(PCV+)	Draeger Evita XL	15793	0	1		772	3976	59.1923	772	3976
242	40	12	0		18	420	28	412	418	PRVC	Servo i	46674	0	1	NWP	1710	13733	26.987	1710	13733
243	100	8	0	20	20	380	23	367	396	CMV - VC	Draeger V800	84610	1	0		893	20000	72.9829	893	20000
244	100			24	24	460			448	Continuous Mandatory Ventilation (CMV)	Draeger V800	15915	0	0		299	908	76.8679	299	908
245	85	10	16		16		28	620	654	Pressure Controlled Ventilation Plus(PCV+)	Draeger Evita XL	14939	0	0		886	16450	62.245	886	16450
246	65			14	14				433			17294	1	0		20000	20000	55.6797	20000	20000
247	60	8	0	20	20	380	27	381	381	VC-SIMV	Draeger V800	7260	0	1	hillingdon	2453	12783	44.0246	2453	12783
248	100	14		30			39	470	474				0	0		3911	3911	56.1725	3911	3911
249	50	12	22	22	22	400	29	413	399	PRVC +/- Automode	Servo i	74569	0	0		2364	7500	46.8638	2364	7500
250	80	12		20			35	482	411				1	0		20000	20000	81.3936	20000	20000
251	100	5	30		30		15	875	647	NIV CPAP	Draeger Evita XL	3610	1	0		5863	20000	61.5168	5863	20000
252	80	10		20		440	29	441	368				1	0		690	1890	49.3717	690	1890
253	100	12		24	24	500	29	495	512	Continuous Mandatory Ventilation (CMV)	Draeger V800	55543	1	0		20000	20000	72.8433	20000	20000
254	100	15			19		31	277		OptiFlow	Draeger Evita XL	15	0	0		3485	11190	67.0007	3485	11190
255		12		21			31	324		SIMV VC + PS		2039	1	0		6019	6019	70.987	6019	6019
256	70	10		20			21	337	288				0	0		3381	5603	63.6468	3381	5603
257	65	10	0	24	24		31	433	439	PC +/- Automode	Servo i	8295	0	1	Ealing	20000	20000	54.7844	20000	20000
258	95	12		20			25	426	467				0	0		741	2740	61.1499	741	2740
259	80	5		24			31	397	419				1	0		1575	5779	83.6277	1575	5779
260	100	6	60		60		13	185	423	NIV PS	Draeger V800	15920	0	0		2733	7601	70.1136	2733	7601
261	85	10	1	14	16		26	548	594	SIMV VC + PS	Draeger Evita XL	12650	0	0		1904	20000	80.1177	1904	20000
262	68	15	0	30	30	480	38	476	484	PC-CMV	Draeger V800	10533	0	0		20000	20000	43.9617	20000	20000
263	55	10		18	18		20	572	561	PC-BiPAP	Draeger Evita XL	19620	0	0		1252	18595	61.0267	1252	18595
264	100	16		24	24		32	454	457	Pressure Controlled Ventilation Plus(PCV+)	Draeger Evita XL	44073	0	0		2501	8482	56.668	2501	8482
265	45	8		22	22		29	414	408	PCV+	Draeger Evita XL	1398	0	0		2596	20000	65.5031	2596	20000
266	100	12			26		31	301	294	PCV+	Draeger Evita XL	3640	0	0		9179	9179	49.7741	9179	9179
267	40	8	0		17	420	17	397	409	PRVC +/- Automode	Servo i	44831	1	0		9422	9422	77.4018	9422	9422
268	50	14	0	30	30	420	27	411	422	VC-CMV	Draeger V800	23959	1	0		2093	5320	78.7433	2093	5320
269	50	5	0	18	18		20	509	500	Continuous Mandatory Ventilation (CMV)	Draeger Evita XL	16082	0	0		3642	8776	53.1581	3642	8776
270	70	14	20	20	20		34	473	468	BiPAP & ASB	Draeger Evita XL	14831	1	0		3274	20000	50.3326	3274	20000
271	50	8	16		16		18	516	515	CPAP & PS		15287	0	1	chelsea	1852	14019	69.462	1852	14019
272	50	12		13	13		29	339	510	Airway Pressure Release (APRV)	Draeger V800	14645	0	0		1744	6632	53.7002	1744	6632
273	40	8	0	25	23		40	455	437	PC-BiPAP	Draeger Evita Infinity V500	10428	0	0		398	5215	59.5044	398	5215
274	85	10	0	26	26	420	26	434	404	PRVC +/- Automode	Servo i	20383	1	1	hillingdon	20000	20000	59.206	20000	20000
275	40	8			30		28	600	651	Pressure Support (CPAP & PS)	Draeger Evita XL	28631	0	0		20000	20000	68.8652	20000	20000
276	100	12			30		38	390	392			9043.2	0	0		20000	20000	46.5353	20000	20000
277	100	12		25	27		30	358	342	PC-BiPAP	Draeger V800	4199	0	0		1222	5400	52.3258	1222	5400
278	60	8		22	22	480	24	477	478	VC+/- Automode	Servo i	14007	0	1	chelsea	1381	8500	66.872	1381	8500
279	80	10		34			37	490	490				0	0		464	1619	30.9815	464	1619
280	100	12		24	24	460	27	493	462	PRVC	Servo i	9378	0	0		1589	7000	62.8912	1589	7000
281	65	12		24	24	400	28	523	732	CMV	Draeger Evita XL	19160	0	0		1321	20000	52.2108	1321	20000
282	40				27					NIV CPAP	Draeger V800	22484	1	0		957	4660	75.4415	957	4660
283	80	10		24	24		27	479	512	Pressure Controlled Ventilation Plus(PCV+)	Draeger Evita XL	8446	0	1	hillingdon	787	4829	57.8398	787	4829
284	65	5			24	400	23	422	370	PCV+	Draeger Evita XL	2858	0	0		16618	20000	68.8898	16618	20000
285	65	10			18		29	706	700	PCV+	Draeger Evita XL	4654	0	0		710	20000	75.7837	710	20000
286	80	5	24		24		14	479	642	CPAP & PS	Draeger Evita XL	2400	0	0		372	9155	67.9179	372	9155
287	85	5	6	16	21		21	655	1046	NIV BiPAP	Draeger Evita Infinity V500	13564	0	0		865	1288	60.2546	865	1288
288	50	8	18		18		27	450	488	PCV+	Draeger Evita XL	2077	0	0		2358	20000	74.0589	2358	20000
289	45	10	0	18	18		31	412	420	Continuous Mandatory Ventilation (CMV)	Draeger Evita XL	42906	0	0		701	5749	49.2485	701	5749
290	30	8	15	20	19	400	17	444	360	PRVC	Servo i	6047	1	1	WMH	970	3493	53.7933	970	3493
291		12			24	400	30	425	400	PRVC +/- Automode	Carescape R860	25952	0	0		3043	12276	72	3043	12276
292	60	8	39		40		12	258	448	CPAP & PS	Draeger Evita XL	16125	0	0		545	20000	38.653	545	20000
293	50	8		20			31	400	407				1	0		2471	2942	76.7748	2471	2942
294	50	10	15		17		24	896	920	CPAP & PS	Draeger Evita XL	14916	0	0		3375	5200	72.2382	3375	5200
295	90	12	0	20	20	480	31	480	477	VC-CMV	Draeger V800	20898	0	0		1257	7056	56.1725	1257	7056
296	70	13		24			31	341	319				0	0		20000	20000	66.8693	20000	20000
297	80	5			24		32	359	345	Pressure Controlled Ventilation Plus(PCV+)	Draeger Evita Infinity V500	34736	1	0		1739	3751	69.744	1739	3751
298	80	10		20	20		35	418	421	PCV+	Draeger Evita XL	1402	0	0		20000	20000	50.1629	20000	20000
299	35		24		24				602	Pressure Support (CPAP & PS)	Draeger V800	10733	0	0		711	1483	50.1355	711	1483
300	40	10	22	22	22		28	495		PRVC		6615	0	0		1814	2400	74.3819	1814	2400
301	80	10		20			22	356	573				0	0		1900	7601	64.334	1900	7601
302	85	10	0	20	20	320	35	327	318	PRVC	Servo i	24554	0	0		2172	15215	50.0643	2172	15215
303	35	15		25	25	480	30	431	478	SIMV VC + PS	Draeger Evita Infinity V500	16643	0	1	hillingdon	3039	3371	58.694	3039	3371
304	100	15		18	18	450	35	511		PRVC +/- Automode	Servo i	29396	0	0		1999	3725	45.7331	1999	3725
305	80	12	18		18		37	524	539	PCV+	Draeger Evita XL	7020	0	0		1533	10340	50.9624	1533	10340
306	100	15	0	35	32		37	530	490	CMV	Draeger Evita XL	1318	0	0		4204	4204	67.7098	4204	4204
307	100				26					NIV High Flow O2 (Airvo & Optiflow)	Optiflow	21539	0	0		2957	20000	62.7981	2957	20000
308	100	12	0	18	14		29	376	425	CMV	Draeger V800	5908	0	0		20000	20000	68.167	20000	20000
309	50	12		26			31	374	375				0	0		4707	13684	66.9158	4707	13684
310	100	8	0	20	20		24	505	635	PCV+		2910	0	0		1103	2921	46.3819	1103	2921
311	100	14	7	20			33	595	606	PCV+	Draeger Evita XL	11418	0	0		6797	9436	60.0219	6797	9436
312	65	12		24			38	450	442				1	0		3320	20000	66.8693	3320	20000
313	80	14	0	14	14	450	28	414	465	PC-CMV	Draeger V800	16873	0	0		4572	20000	61.859	4572	20000
314	65	8	20	20	20	440	21	472	455	SIMV PRVC + PS	Servo i	14027	0	1	NWP	3562	8500	49.4155	3562	8500
315	100	10		22			28	492	498	PCV+	Draeger Evita XL	5627	0	0		1667	9317	68.9309	1667	9317
316	100	10			20		29	438		Spontaneous Breathing	Optiflow	9453	0	0		772	15252	57.4921	772	15252
317	80	8	36		36		9	484		NIV CPAP	Draeger Evita XL	6816	0	0		1359	3145	73.9713	1359	3145
318	100	10	36		36		24	319	408	CPAP & PS	Draeger Evita XL	5660	0	0		730	13740	76.8186	730	13740
319	100	10	0	19	19		20	526	549	PC-BiPAP	Draeger V800	28736	0	0		4219	13221	43.7947	4219	13221
320	100	15	0		20		30	422	441	VC-CMV		3453	0	0		1253	2644	59.5811	1253	2644
321	49	12	0	15	15		27	462	462	SIMV PC + PS	Servo i	37774	1	0		816	6687	60.1807	816	6687
322	50	5	26		26		7	733	988	Continuous Positive Airway Pressure (CPAP)	Draeger Evita XL	47613	1	0		536	20000	74.5626	536	20000
323	45	6		16	16	380	28	388	385	PRVC +/- Automode	Servo i	75983	0	0		1463	12259	69.0349	1463	12259
324	65	12		26			31	510	551				1	0		2169	2169	61.5031	2169	2169
325	100	12		28			29	507	526				0	0		3294	4595	60.3997	3294	4595
326	60	8	40		34		14	581	407	NIV PS		17059	1	0		12046	19179	83.1896	12046	19179
327	60	6		18			23	357	357				1	0		1557	7953	72.8871	1557	7953
328	100	10			18	450	25	447	452	VC-SIMV	Draeger V800	13835	1	0		7395	20000	65.692	7395	20000
329	50	12	18		18		30	462	476	Pressure Controlled Ventilation Plus(PCV+)	Draeger Evita XL	26190	0	0		499	5619	81.5058	499	5619
330	55	8	0	24	24		29	427	411	PRVC	Servo i	12659	0	1	hillingdon	3656	8629	59.2964	3656	8629
